# Supplementary material for: Development of Wide-Compatible Indica Lines by Pyramiding Multiple Neutral Alleles of Indica–Japonica Hybrid Sterility Loci
Source: Front Plant Sci. 2022 Apr 29;13:890568. doi: 10.3389/fpls.2022.890568 (PMC9100890; doi:10.3389/fpls.2022.890568)
Supplement: Supplementary file 1 [file Data_Sheet_1.xls]

## Sheet: TS1
Supplementary Table 1 Chromosome substitution segments carrying the Sc and S5 loci in the SSSLs
SSSL	Assession	Donor	Chromosome	Locus	Substitution segments detected by markers	Estimated length (cM)
01-03	W01-10-12-06-02-02	Tetep	3	Sc	PSM429--RM251--RM563	5.95
05-03	W05-01-11-02-07-06	Zihui 100	3	Sc	End--RM569-PSM429-RM232-RM251--RM282	46
06-03	W06-15-13-08-05-04	Katy	3	Sc	PSM428--PSM429-RM218-RM7-RM251--RM282	15.45
11-03	W11-02-04-09-07-07	Basmati 370	3	Sc	RM545--RM218-RM7-RM251--RM282.	18
14-03	W14-07-01-04-14	Lianjian33	3	Sc	End--PSM301-PSM304-RM569-RM231-RM251--RM282	50.1
22-03	W22-09-01-01-03-07-03	Khazar	3	Sc	RM489--PSM428-PSM429-RM218-RM7-RM251-RM232-RM282--PSM52	29.15
27-03	W27-18-01-01-05	IAPAR9	3	Sc	PSM429--RM7-RM251-RM232-RM563-RM282--PSM17	18.9
04-06	W04-45-59-06-02-01	BG367	6	S5	RM217--RM314-S5-RM50--RM402	17.25
10-06	W10-13-01-01-19-05	Nangyangzhan	6	S5	RM190--RM587-RM510-RM204-RM225-RM217-RM253-S5-RM402-RM557-RM136-RM539-RM527-PSM388-RM3-RM541-PSM135--PSM138	65.5
13-06	W13-11-29-06-04-08-10	Jiangxi-Simiao	6	S5	RM170--RM190-RM587-RM510-RM217-S5-RM50--RM539	35.55
14-06	W14-12-03-06-04-04-03	Lianjian33	6	S5	RM111--RM253-S5-RM350-RM402-RM50--RM136	23.55
21-06	W21-05-02-05-01-02-02	IR65598-112-2	6	S5	RM217--RM253-S5-RM50-RM402--RM136	25.35
23-06	W23-07-06-10-14-04-01	Lemont	6	S5	RM217--RM111-RM253-S5-RM50-RM402--RM539	25.35
27-06	W27-14-06-02-07	IAPAR9	6	S5	RM204--RM225-RM253-S5-RM402--RM136	29.45

## Sheet: TS2
Supplementary Table 2 Primer sequences of the markers developed in this study
Marker	Chromosome	Forward primer	Reverse primer	Marker type
PSM8	5	CCAGGTCACCACCACAAT	AAATCCGAATCGCATCAG	SSR
PSM12	1	GTCAGGAGACTTGGTTTTGAA	AGGTGATGCTGGAAGAATAGA	SSR
PSM50	3	GAACGTGGCGAAGTTGCG	GCTCGAAGAAATGGGCTGAA	SSR
PSM461	12	CCTTATTGCTCACGGTCGG	GAAGACGGATGAGGTGTTGC	SSR
PSM597	12	GCCTGATGCTACTCGCCAC	CAGCCATTGTTAATTTCTACGATG	SSR
PSM429	3	TATGGGGTGGAAAGGTGAA	GCAGGCACAAAAGCAAAGA	SSR
PSM205	5	CGGATTCAAGCGTGTTC	GCCCTCGAAGTAGAGCAG	SSR
PSM602	12	AACTAGTACTCTCCCTTCGTT	AGCACGCGAACTGAACAATCA	SSR
PSM425	6	AGGTCCTCCATCGAGCAGTAT	CGTTGACGCCTTGTGCCTA	SSR
ID5	6	GAAAGAAAGAAGGGATTAAATTTGC	TTCGTGAATGTCATACTGTGCTT	InDel

## Sheet: TS3
Supplementary Table 3 Segregation of the genes for hybrid sterility in F2 populations from HJX74 and indica and japonica testers
Locus	Marker	Cross	Type of testers	Ratio of genotypes (P1P1:P1P2:P2P2)	χ2 (1:2:1)	Genotype of HJX74
Sa	RM9	HJX74/GLA4	indica	49:92:48	0.14	Si/Si
		HJX74/Aijiaonante	indica	36:77:41	0.32
	G02-148A	HJX74/T65	japonica	68:100:33	12.19**
		HJX74/Balilla	japonica	62:92:32	9.70**
		HJX74/Lemont	japonica	57:68:36	9.36**
Sb	PSM205	HJX74/GLA4	indica	34:72:34	0.11	Sn/Sn
		HJX74/Aijiaonante	indica	36:79:42	0.46
		HJX74/9311	indica	34:68:32	0.09
		HJX74/Tetep	indica	42:76:40	0.28
	PSM8	HJX74/T65	japonica	34:93:46	2.64
		HJX74/Balilla	japonica	39:81:28	2.96
		HJX74/Lemont	japonica	44:85:36	0.93
		HJX74/Zhonghua11	japonica	31:99:44	5.25
Sc	PSM50	HJX74/GLA4	indica	40:76:42	0.28	Si/Si
		HJX74/Aijiaonante	indica	40:74:46	1.35
		HJX74/Tetep	indica	45:73:42	1.34
	RM7	HJX74/T65	japonica	84:91:9	61.16**
		HJX74/Akihikari	japonica	78:94:9	52.88**
		HJX74/Balilla	japonica	85:92:13	54.76**
		HJX74/Lemont	japonica	86:82:12	62.27**
		HJX74/Zhonghua11	japonica	65:70:15	34.00**
Sd	PSM12	HJX74/GLA4	indica	32:68:34	0.09	Sn/Sn
		HJX74/Aijiaonante	indica	38:70:30	0.96
		HJX74/Tetep	indica	42:76:42	0.4
	PSM12	HJX74/T65	japonica	43:79:54	3.22
		HJX74/Akihikari	japonica	38:80:47	1.33
		HJX74/Lemont	japonica	41:73:48	2.19
Se	PSM602	HJX74/GLA4	indica	44:75:39	0.72	Sn/Sn
		HJX74/Aijiaonante	indica	42:70:42	1.27
		HJX74/9311	indica	40:72:34	0.52
		HJX74/Tetep	indica	42:75:34	0.85
	PSM597	HJX74/T65	japonica	42:84:50	1.09
		HJX74/Akihikari	japonica	44:74:41	0.87
		HJX74/Balilla	japonica	41:92:47	0.49
		HJX74/Lemont	japonica	43:80:35	0.84
		HJX74/Zhonghua11	japonica	40:95:52	1.59
S5	RM276	HJX74/GLA4	indica	40:72:40	0.42	Si/Si
		HJX74/Aijiaonante	indica	44:70:36	1.52
		HJX74/Tetep	indica	43:72:35	1.09
	RM276	HJX74/T65	japonica	72:65:43	23.23**
		HJX74/Lemont	japonica	75:87:27	25.57**
		HJX74/Zhonghua11	japonica	76:66:40	27.98**
	PSM425	HJX74/Akihikari	japonica	75:53:42	36.91**
		HJX74/Balilla	japonica	70:74:43	15.93**
**, Significant difference at 0.01 level.

## Sheet: TS4
Supplementary Table 4 Genotypes of the S5 locus in SSSLs detected by functional markers
SSSL	ORF3	ORF4	ORF5	Genotype of S5
04-06	+	-	+	Si/Si
13-06	+	-	+	Si/Si
14-06	+	+	+	Si/Si
10-06	-	+	-	Sj/Sj
21-06	+	+	n	Sn/Sn
23-06	+	+	n	Sn/Sn
27-06	+	+	n	Sn/Sn

## Sheet: TS5
Supplementary Table 5 Pollen fertility and spikelet fertility in hybrids F1 from the crosses of the SSSLs with different S5 genotypes
Cross	Genotype of S5 in F1 hybrids	Fertility
		Pollen fertility (%)	Spikelet fertility (%)
HJX74/10-06	Si/Sj	93.14±0.30	65.14±0.44
04-06/10-06	Si/Sj	93.12±0.28	65.37±0.54
13-06/10-06	Si/Sj	92.88±0.18	68.45±0.68
14-06/10-06	Si/Sj	93.00±0.30	74.39±1.34
Sub-total	Si/Sj	93.04±0.06	68.34±2.15
HJX74/04-06	Si/Si	93.46±0.24	90.51±0.86
HJX74/13-06	Si/Si	94.32±0.22	89.05±0.65
HJX74/14-06	Si/Si	93.69±0.50	90.86±0.80
04-06/13-06	Si/Si	94.31±0.28	89.80±0.81
04-06/14-06	Si/Si	93.32±0.13	89.16±0.80
Sub-total	Si/Si	93.82±0.21	89.88±0.36
HJX74/21-06	Si/Sn	94.32±0.17	91.14±1.09
HJX74/23-06	Si/Sn	94.84±0.27	89.98±0.80
HJX74/27-06	Si/Sn	93.99±0.24	90.81±0.71
04-06/21-06	Si/Sn	94.71±0.29	92.01±0.76
04-06/23-06	Si/Sn	92.91±0.54	91.35±1.03
04-06/27-06	Si/Sn	94.47±0.40	89.87±0.69
13-06/21-06	Si/Sn	93.65±0.41	91.95±0.69
13-06/27-06	Si/Sn	94.65±0.31	92.06±0.68
14-06/21-06	Si/Sn	94.88±0.17	90.96±0.35
14-06/23-06	Si/Sn	95.26±0.45	91.71±0.50
14-06/27-06	Si/Sn	94.89±0.36	90.11±0.78
Sub-total	Si/Sn	94.42±0.20	91.09±0.25
21-06/23-06	Sn/Sn	94.75±0.44	91.87±0.97
21-06/27-06	Sn/Sn	94.52±0.42	90.87±0.77
23-06/27-06	Sn/Sn	92.80±0.42	91.10±0.67
Sub-total	Sn/Sn	94.02±0.66	91.28±0.30
21-06/10-06	Sn/Sj	94.06±1.10	90.35±0.32
23-06/10-06	Sn/Sj	93.47±0.80	88.88±0.69
27-06/10-06	Sn/Sj	93.96±0.77	90.29±0.41
Sub-total	Sn/Sj	93.83±0.18	89.84±0.48

## Sheet: TS6
Supplementary Table 6 Substitution segments carrying Sc-n and S5-n in nine wide-compatible indica lines (WCILs)
WCIL	Cross	Allele	Chr	Donor	Substitution segment	Estimated length (cM)
1121	11-03/21-06	Scn	3	Basmati 370	RM517--PSM428-OSR13-Sc-RM218-RM157-RM7-RM251--RM282	19.05
		S5n	6	IR65598-112-2	RM217--RM253-PSM349-IND5-S5-RM50-RM402--RM527	25
1123	11-03/23-06	Scn	3	Basmati 370	RM517--PSM428-OSR13-Sc-RM218-RM157-RM7-RM251--RM282	19.05
		S5n	6	Lemont	RM111--RM253-PSM349-IND5-S5-RM276-PSM425-RM50-RM402--RM557	12.1
1127	11-03/27-06	Scn	3	Basmati 370	RM517--PSM428-OSR13-Sc-RM218-RM157-RM7-RM251--RM282	19.05
		S5n	6	IAPAR9	RM204--RM225-RM253-RM217-PSM349-IND5-S5-RM276-PSM425-RM50-RM402--RM557	24.2
2221	22-03/21-06	Scn	3	Khazar	RM489--PSM429-Sc-RM218-RM157-RM7-RM251-RM232-RM282--PSM16	29.65
		S5n	6	IR65598-112-2	RM217--RM253-PSM349-IND5-S5-RM50-RM402--RM527	25
2223	22-03/23-06	Scn	3	Khazar	RM489--PSM429-Sc-RM218-RM157-RM7-RM251-RM232-RM282--PSM16	29.65
		S5n	6	Lemont	RM111--RM253-PSM349-IND5-S5-RM276-PSM425-RM50-RM402--RM557	12.1
2227	22-03/27-06	Scn	3	Khazar	RM489--PSM429-Sc-RM218-RM157-RM7-RM251-RM232-RM282--PSM16	29.65
		S5n	6	IAPAR9	RM204--RM225-RM217-RM253-PSM349-IND5-S5-RM276-PSM425-RM50-RM402--RM557	24.2
2721	27-03/21-06	Scn	3	IAPAR9	PSM429--Sc-RM7-RM251-RM232--RM282	18.9
		S5n	6	IR65598-112-2	RM217--RM253-PSM349-IND5-S5-RM50-RM402--RM527	25
2723	27-03/23-06	Scn	3	IAPAR9	PSM429--Sc-RM7-RM251-RM232--RM282	18.9
		S5n	6	Lemont	RM111--RM253-PSM349-IND5-S5-RM276-PSM425-RM50-RM402--RM557	12.1
2727	27-03/27-06	Scn	3	IAPAR9	PSM429--Sc-RM7-RM251-RM232--RM282	18.9
		S5n	6	IAPAR9	RM204--RM225-RM217-RM253-PSM349-IND5-S5-RM276-PSM425-RM50-RM402--RM557	24.2

## Sheet: TS7
Supplementary Table 7 Phenotypes of wide-compatible indica lines (WCILs) in the HJX74 genetic background
WCIL	Heading date (d)	Plant height (cm)	Length of flag leaf (cm)	Width of flag leaf (cm)	Grain length (mm)	Grain width (mm)	1000-grain weight (g)
1121	100.85±0.06 A	106.65±0.32 AB	38.35±0.35 A	2.26±0.01 A	8.00±0.35 A	2.73±0.13 A	22.27±0.23 A
1123	100.65±0.07 A	108.55±0.49 AB	39.58±0.42 A	2.34±0.01 A	7.83±0.60 A	2.61±0.27 A	21.42±0.22 A
1127	100.15±0.11 A	109.15±0.53 AB	38.82±0.31 A	2.31±0.01 A	7.97±0.43 A	2.59±0.16 A	20.69±0.26 A
2221	101.50±0.11 A	110.75±0.37 B	41.05±0.41 A	2.23±0.01 A	7.95±0.67 A	2.65±0.27 A	22.39±0.34 A
2223	101.60±0.10 A	108.85±0.36 AB	38.41±0.26 A	2.25±0.01 A	7.97±0.39 A	2.67±0.16 A	22.00±0.31 A
2227	103.15±0.08 A	110.25±0.31 AB	38.58±0.30 A	2.31±0.01 A	8.26±0.46 A	2.66±0.12 A	22.39±0.25 A
2721	100.75±0.09 A	110.90±0.39 B	41.17±0.31 A	2.34±0.01 A	8.08±0.52 A	2.55±0.22 A	21.33±0.27 A
2723	101.20±0.11 A	106.65±0.34 AB	39.75±0.39 A	2.32±0.01 A	7.81±0.32 A	2.70±0.15 A	20.85±0.23 A
2727	101.95±0.09 A	108.80±0.41 AB	40.65±0.40 A	2.21±0.01 A	8.01±0.47 A	2.62±0.18 A	21.51±0.21 A
HJX74 (CK)	101.85±0.08 A	105.15±0.31 A	40.45±0.28 A	2.27±0.01 A	8.04±0.28 A	2.52±0.17 A	21.02±0.32 A
The different capital letters within the same column indicate significant difference at 0.01 level.

## Sheet: TS8
Supplementary Table 8 Pollen fertility of the F1 hybrids of nine WCILs with six indica varieties (%)
WCIL	indica variety
	IR36	Tetep	9311	GLA 4	Amol	Aijiaonante	Mean
1121	84.50±0.65	88.73±0.37	94.15±0.48	90.69±0.53	92.63±0.32	83.98±0.24	89.11±1.71 A
1123	82.73±0.34	87.97±0.44	94.21±0.51	91.01±0.41	93.08±0.51	84.32±0.35	88.89±1.92 A
1127	83.39±0.51	89.68±0.73	93.71±0.22	90.90±0.41	92.51±0.34	83.83±0.28	89.00±1.80 A
2221	82.95±0.49	88.48±0.44	93.53±0.35	90.72±0.71	92.55±0.35	84.14±0.25	88.73±1.79 A
2223	85.05±1.05	88.73±0.32	93.46±0.40	92.03±0.45	92.52±0.38	84.17±0.36	89.33±1.63 A
2227	81.93±0.47	88.61±0.51	93.51±0.24	91.10±0.41	92.55±0.32	84.02±0.27	88.62±1.93 A
2721	82.99±0.22	90.16±0.75	/	90.79±0.52	91.77±0.66	85.41±0.41	88.22±1.56 A
2723	83.06±0.45	88.41±0.50	94.01±0.41	90.80±0.44	92.46±0.36	84.24±0.31	88.83±1.81 A
2727	85.29±1.09	90.85±0.62	/	92.22±0.46	92.70±0.41	85.09±0.74	89.23±1.53 A
HJX74 (CK)	87.70±0.55	90.36±0.62	93.73±0.59	92.06±0.59	92.19±0.51	84.98±0.30	90.17±1.33 A
The different capital letters within the same column indicate significant difference at 0.01 level.

## Sheet: TS9
Supplementary Table 9 Spikelet fertility of the F1 hybrids of nine WCILs with six indica varieties (%)
WCIL	indica variety
	IR36	Tetep	9311	GLA 4	Amol	Aijiaonante	Mean
1121	91.03±0.23	94.15±0.37	91.12±0.23	93.03±0.30	92.36±0.29	91.31±0.18	92.17±0.51 A
1123	89.18±0.63	91.66±0.22	94.54±0.22	92.69±0.31	91.49±0.36	93.17±0.26	92.12±0.74 A
1127	90.74±0.27	90.94±0.78	92.01±0.24	93.04±0.33	93.47±0.28	91.29±0.21	91.92±0.46 A
2221	90.88±0.24	93.10±0.19	94.54±0.22	92.61±0.17	89.91±0.52	91.09±0.22	92.02±0.69 A
2223	88.92±0.47	92.83±0.47	90.99±0.46	90.55±0.66	91.54±0.42	92.50±0.25	91.22±0.58 A
2227	91.22±0.28	91.27±0.54	91.66±0.22	92.51±0.28	94.02±0.29	91.12±0.21	91.97±0.46 A
2721	89.85±0.36	94.06±0.20	/	91.17±0.25	93.06±0.24	90.64±0.24	91.76±0.71 A
2723	91.15±0.21	93.89±0.26	92.06±0.41	93.42±0.33	93.13±0.12	91.40±0.19	92.51±0.46 A
2727	91.10±0.28	93.63±0.17	/	93.19±0.25	92.47±0.28	89.36±0.53	91.95±0.71 A
HJX74 (CK)	90.67±0.23	92.20±0.58	91.82±0.35	93.30±0.19	92.70±0.19	92.19±0.46	92.15±0.36 A
The different capital letters within the same column indicate significant difference at 0.01 level.

## Sheet: TS10
Supplementary Table 10 Pollen fertility of the F1 hybrids of nine WCILs with five japonica varieties (%)
WCIL	japonica variety
	Nipponbare	Akihikari	T65	Zhonghua 11	Balilla	Mean
1121	77.46±0.45	80.56±0.33	76.13±0.62	82.80±0.40	85.47±0.99	80.48±1.71 A
1123	78.10±0.24	81.68±0.54	81.47±1.37	80.74±0.31	82.34±0.33	80.87±0.74 A
1127	77.36±0.42	82.54±0.58	84.31±1.20	82.43±0.38	81.86±0.27	81.70±1.16 A
2221	79.45±0.91	80.09±0.49	76.70±0.36	82.53±0.33	84.12±0.52	80.58±1.28 A
2223	78.25±0.42	79.81±0.30	75.43±0.34	81.81±0.41	82.23±0.22	79.51±1.25 A
2227	76.74±0.29	84.08±1.22	81.50±1.31	82.12±0.32	83.26±0.29	81.54±1.28 A
2721	77.22±0.53	80.48±0.30	77.06±0.33	81.93±0.28	82.11±0.25	79.76±1.11 A
2723	76.53±0.20	78.29±0.67	79.13±1.11	83.05±0.24	80.53±0.39	79.51±1.10 A
2727	76.73±0.37	80.36±0.33	76.12±0.22	79.86±0.57	82.26±0.31	79.07±1.15 A
HJX74 (CK)	70.96±0.34	69.85±0.37	73.04±0.24	72.11±0.11	71.65±0.24	71.52±0.54 B
The different capital letters within the same column indicate significant difference at 0.01 level.

[truncated: 3 more sheets: TS11, TS12, TS13]
